# Supplementary material for: Comprehensive and Accurate Molecular Profiling of Breast Cancer through mRNA Expression of ESR1, PGR, ERBB2, MKI67, and a Novel Proliferation Signature
Source: Diagnostics (Basel). 2024 Jan 23;14(3):241. doi: 10.3390/diagnostics14030241 (PMC10855423; doi:10.3390/diagnostics14030241)
Supplement: Supplementary file 1 [file diagnostics-14-00241-s001.zip]

Archive with 2 entries (2 files):
- Supplementary File S1 - Repeatability and Reproducibility Study Design.pdf
- Supplementary File S2 - Withdrawn Samples.pdf
